# Supplementary material for: The Role of Macrophage Inhibitory Factor in TAA-Induced Liver Fibrosis in Mice: Modulatory Effects of Betaine
Source: Biomedicines. 2024 Jun 17;12(6):1337. doi: 10.3390/biomedicines12061337 (PMC11201963; doi:10.3390/biomedicines12061337)
Supplement: Supplementary file 1 [file biomedicines-12-01337-s001.zip]

Archive with 1 entries (1 files):
- biomedicines-3023724-supplementary.pdf
